# Supplementary material for: Mahalanobis distances and ecological niche modelling: correcting a chi-squared probability error
Source: PeerJ. 2019 Apr 2;7:e6678. doi: 10.7717/peerj.6678 (PMC6450376; doi:10.7717/peerj.6678)
Supplement: Supplemental Information 1 — Each R script will generate one of the figures used as examples of Mahalanobis distance behaviour within the manuscript. [file peerj-07-6678-s001.zip]

Archive with 3 entries (3 files):
- figure1.R
- figure2.R
- figure3.R
