# Supplementary material for: Mahalanobis distances and ecological niche modelling: correcting a chi-squared probability error
Source: PeerJ. 2019 Apr 2;7:e6678. doi: 10.7717/peerj.6678 (PMC6450376; doi:10.7717/peerj.6678)
Supplement: Supplemental Information 1 — Each R script will generate one of the figures used as examples of Mahalanobis distance behaviour within the manuscript. [file peerj-07-6678-s001.zip › figure1.R]

#----------------------------------------------------------------------------
# FIGURE 1
#----------------------------------------------------------------------------

library(MASS)
library(fields)
library(RColorBrewer)
library(extrafont)
# For Windows - adjust the path to match your installation of Ghostscript
Sys.setenv(R_GSCMD = "C:/Program Files/gs/gs9.25/bin/gswin64c.exe")
set.seed(5) # to reproduce figure exactly

#----------------------------------------------------------------------------

# Create distribution of points from multivariate normal plus outliers
xy = mvrnorm(48, mu=c(15,15), Sigma=matrix(c(6,4,4,6),2,2))
outs = matrix(c(19,8,7,20),2,2)
xy = rbind(xy, outs)

# Create a grid of values for the underlaying space
dim = 200
xmin = 0
xmax = 30
xseq = seq(xmin, xmax, ((xmax-xmin) / (dim - 1)))
ymin = 0
ymax = 30
yseq = seq(ymin, ymax, ((ymax-ymin) / (dim - 1)))
xcell = rep(xseq, dim)
ycell = rep(yseq, each=dim)
grid = cbind(xcell,ycell)

# Calcualte Mahalanobis distances for the grid space and points
means = colMeans(xy)
cmtrx = cov(xy)
D2gd = mahalanobis(grid, means, cmtrx)
D2gd = matrix(D2gd, nrow=dim) # reform grid xy locations into a matrix
D2xy = mahalanobis(xy, means, cmtrx)

#----------------------------------------------------------------------------

pdf("figure1.pdf", family="CM Roman", width=15/2.54, height=6/2.54, pointsize = 8)
par(oma=c(0,0,0,0), mar=c(0.5,0.5,0.5,5.5), mfrow=c(1,2))

lim = c(7,23)

# Figure 1a
cols = brewer.pal(8, "YlOrBr")[4:8]
breaks = c(1,4,9,16,25)
contour(xseq, yseq, D2gd, 
        xlim=lim, ylim=lim, axes=FALSE,
        levels=breaks, col=cols, lwd=1.5, asp=1, labcex=0.75, method="flattest")
image.plot(xseq, yseq, D2gd, asp=1,
           xlim=lim, ylim=lim,
           breaks=c(0,breaks), lab.breaks=c(0,breaks),
           col=cols,
           legend.lab="", legend.shrink=1,
           legend.only=TRUE, legend.mar = 12, legend.line = 1.5, las=1)
mtext(expression(italic(D^2)), side=4, line=2.5, las=1)
points(xy, pch=21, bg=cols[floor(sqrt(D2xy))+1], col="black", cex=0.9)
text(lim[1], lim[2], "(a)")

#----------------------------------------------------------------------------

# Figure 1b
cols = brewer.pal(8, "YlGn")[4:8]
chisqCDF = pchisq(D2gd, df=2)
breaks = round(pchisq(breaks, df=2), 2)
breaks = c(0.0,0.2,0.4,0.6,0.8,1.0)
contour(xseq, yseq, chisqCDF, 
        xlim=lim, ylim=lim, axes=FALSE,
        levels=breaks, col=cols, lwd=1.5, asp=1, labcex=0.75, method="flattest")
contour(xseq, yseq, chisqCDF, 
        xlim=lim, ylim=lim, axes=FALSE, lty="dotted",
        levels=c(0.975), col="black", lwd=1, asp=1, labcex=0.75, method="flattest", add=TRUE)
image.plot(xseq, yseq, chisqCDF, asp=1,
           xlim=lim, ylim=lim,
           breaks=breaks, lab.breaks=sprintf("%.2f", breaks),
           col=cols,
           legend.lab="", legend.shrink=1,
           legend.only=TRUE, legend.mar = 12, legend.line = 3)
mtext(expression(italic(P(chi[2]^2 <= D^2))), side=4, line=4.5)

legend("bottomleft", legend=c(expression(italic(alpha == 0.975))), lty="dotted", bty="n")

chisqxy = pchisq(D2xy, df=2)
points(xy, pch=21, bg=cols[floor(chisqxy*5)+1], col="black", cex=0.9)
text(lim[1], lim[2], "(b)")

dev.off()
embed_fonts("figure1.pdf", outfile="figure1.pdf")

#----------------------------------------------------------------------------
