# Supplementary material for: Mahalanobis distances and ecological niche modelling: correcting a chi-squared probability error
Source: PeerJ. 2019 Apr 2;7:e6678. doi: 10.7717/peerj.6678 (PMC6450376; doi:10.7717/peerj.6678)
Supplement: Supplemental Information 1 — Each R script will generate one of the figures used as examples of Mahalanobis distance behaviour within the manuscript. [file peerj-07-6678-s001.zip › figure2.R]

#----------------------------------------------------------------------------
# FIGURE 2
#----------------------------------------------------------------------------

library(extrafont)
# For Windows - adjust the path to match your installation of Ghostscript
Sys.setenv(R_GSCMD = "C:/Program Files/gs/gs9.25/bin/gswin64c.exe")
set.seed(3) # to reproduce figure exactly

#----------------------------------------------------------------------------

# Generate random standard normal data from which to calculate Mahalanobis distances
n = 10000
data = cbind(rnorm(n),rnorm(n),rnorm(n),rnorm(n),
             rnorm(n),rnorm(n),rnorm(n),rnorm(n))

#----------------------------------------------------------------------------

pdf("figure2.pdf", family="CM Roman", width=15/2.54, height=12/2.54, pointsize = 8)
par(oma=c(0,3,3,3), mar=c(3,0.5,0,0.5), mgp=c(1.5,0.5,0), mfcol=c(2,3), cex=1, tcl=-0.25)

#----------------------------------------------------------------------------

subFigs = c("(a)", "(d)", "(b)", "(e)", "(c)", "(f)")
i = 1 # start plot count
xMax = 25

# For three different degrees of freedom
for (n in c(2,4,8)) {

  # Extract the desried number of dimensions
  obs = data[,1:n]
  # Calculate Mahalanobis distances
  means = colMeans(obs)
  cmtrx = cov(obs)
  D2 = mahalanobis(obs, means, cmtrx)
  # Plot histogram of Mahalanobis distances
  hist(D2, xlim=c(0,xMax), ylim=c(0,5000), breaks=seq(0,ceiling(max(D2))),
       col="#EC7014", border="white", las=1,
       xlab=expression(italic(D^2)), ylab="", main="", yaxt = "n")
  
  # If this is the first plot add y-axis histogram information
  if (i == 1) {
    axis(side = 2, at = seq(0,5000,1000), labels = NA)
    mtext(side = 2, line = 0.5, seq(0,5000,1000), at = seq(0,5000,1000), las = 1, cex = par('cex'))
    mtext(side = 2, line = 2.5, "Frequency", cex = par('cex'))
  }  
  
  # Add a title indicating the number of dimensions
  if (i == 1) {
    mtext(expression(italic(n==2)), side=3, line =1)
  }
  if (i == 3) {
    mtext(expression(italic(n==4)), side=3, line =1)
  }
  if (i == 5) {
    mtext(expression(italic(n==8)), side=3, line =1)
  }
  
  # Add a median line and label with value
  lines(x=c(median(D2),median(D2)), y=c(0,5000), col="black", lty="dotted")
  text(x=median(D2), y=5000, paste("median =", sprintf("%.2f", round(median(D2),2))), col="black", pos=4)
  
  #--------------------------------------------------------------------------
  
  # Plot the chi-squared pdf on top of the histogram
  par(new=TRUE)
  plot(seq(0,xMax,0.1), dchisq(seq(0,xMax,0.1), df=n), type="l",
       xlim=c(0,xMax), ylim=c(0,0.5), axes=FALSE, xlab="", ylab="", yaxt="n")
  
  # If this is the fifth plot add y-axis pdf information
  if (i == 5) {
    axis(4, ylim=c(0,0.5), seq(0,0.5,0.1), labels = NA)
    mtext(side = 4, line = 0.5, seq(0,0.5,0.1), at = seq(0,0.5,0.1), las = 1, cex = par('cex'))
    mtext(side = 4, line = 2.5, expression(italic(f[chi[n]^2](D^2))), cex = par('cex'))
  } 

  # Add subfigure letter caption
  if (i == 1) {
    mtext(subFigs[i], at=0.5, side=2, cex=1, las=1, line=2.4)
  } else {
    mtext(subFigs[i], at=0.5, side=2, cex=1, las=1, line=-1)
  }
  
  i = i + 1  # increase plot count
  
  #--------------------------------------------------------------------------
  
  # Plot histogram of transformed D2
  hist(pchisq(D2, df=n), breaks=seq(0,1,0.04),
       xlab = "",
       col="#41AB5D", border="white", las=1,
       ylim=c(0,500),
       main="", ylab="", yaxt = "n")
  # Add x-axis label
  mtext(expression(italic(P(chi[n]^2 <= D^2))), side=1, line =2)
  
  # If this is the second plot add y-axis histogram information
  if (i == 2) {
    mtext(side = 2, line = 0.5, seq(0,500,100), at = seq(0,500,100), las = 1, cex = par('cex'))
    mtext(side = 2, line = 2.5, "Frequency", cex = par('cex'))
  }   
  
  # Add a median line and label with value
  lines(x=c(pchisq(median(D2), df=n), pchisq(median(D2), df=n)), y=c(0,500), col="black", lty="dotted")
  text(x=pchisq(median(D2), df=n), y=500, 
       paste("median =", sprintf("%.2f", round(pchisq(median(D2), df=n), 2))), col="black", pos=4)
  
  # Add subfigure letter caption
  if (i == 2) {
    axis(side = 2, at = seq(0,500,100), labels = NA)
    mtext(subFigs[i], at=500, side=2, cex=1, las=1, line=2.4)
  } else {
    mtext(subFigs[i], at=500, side=2, cex=1, las=1, line=-1)
  }
  
  i = i + 1  # increase plot count
}

dev.off()
embed_fonts("figure2.pdf", outfile="figure2.pdf")

#----------------------------------------------------------------------------
