# Supplementary material for: Mahalanobis distances and ecological niche modelling: correcting a chi-squared probability error
Source: PeerJ. 2019 Apr 2;7:e6678. doi: 10.7717/peerj.6678 (PMC6450376; doi:10.7717/peerj.6678)
Supplement: Supplemental Information 1 — Each R script will generate one of the figures used as examples of Mahalanobis distance behaviour within the manuscript. [file peerj-07-6678-s001.zip › figure3.R]

#----------------------------------------------------------------------------
# FIGURE 3
#----------------------------------------------------------------------------

library(fields)
library(RColorBrewer)
library(extrafont)
# For Windows - adjust the path to match your installation of Ghostscript
Sys.setenv(R_GSCMD = "C:/Program Files/gs/gs9.25/bin/gswin64c.exe")
set.seed(3) # set random seed for reproducable results

#----------------------------------------------------------------------------

pdf("figure3.pdf", family="CM Roman", width=15/2.54, height=15/2.54, pointsize = 8)
par(mfrow=c(3,2), oma=c(0,0,0,0), mar=c(3,3.5,1,4), mgp=c(1.5,0.5,0), cex=1, tcl=-0.25)

#----------------------------------------------------------------------------

# Define the fundamental niche
means = c(25, 100)
sigma = matrix(data=c(9,  60,
                      60, 625), nrow=2, ncol=2, byrow=TRUE)

# Define the environmental space
tempES = seq(15,35,0.1)
rainES = seq(0,200,1)
dim = 201
tempX = rep(tempES, dim)
rainY = rep(rainES, each=dim)
grid = cbind(tempX, rainY)

# Create the fundamental niche
niche = exp(-0.5*mahalanobis(grid, means, sigma))
niche = matrix(niche, nrow=dim) # reform grid xy locations into a matrix

# (a) -----------------------------------------------------------------------

# Plot the fundamental niche
cols = brewer.pal(5, "Blues")
breaks = seq(0,1,0.2)
par(mar=c(3,3.5,1,5), mgp=c(1.5,0.5,0), cex=1, tcl=-0.25)
image(tempES, rainES, niche,
      breaks = breaks, col=cols, 
      bty="n", xaxs="r", yaxs="r",
      xlab=expression(paste("Temperature (", degree, "C)")), ylab="", las=1,
      cex.axis = 1, cex.lab=1)
mtext("Rainfall (mm)", side=2, cex=1, line=2)
image.plot(tempES, rainES, niche,
           breaks=breaks, lab.breaks=c("0.0","0.2","0.4","0.6","0.8","1.0"), col=cols,
           legend.lab="Fundamental niche", legend.shrink=1,
           legend.mar=12, legend.line=2.5,
           legend.only=TRUE, graphics.reset = TRUE)
mtext("(a)", at=200, side=2, cex=1, las=1, line=1.5)

# (b) -----------------------------------------------------------------------

# Create sample
sampleTemp = c()
sampleRain = c()
sampleNiche = c()
while (length(sampleTemp) < 200) {
  # Pick random location
  temp = runif(1, min = 15, max = 35)
  rain = runif(1, min = 0, max = 200)
  nicheP = exp(-0.5*mahalanobis(c(temp, rain), means, sigma))
  if (runif(1) <= nicheP) {
    sampleTemp = c(sampleTemp, temp)
    sampleRain = c(sampleRain, rain)
    sampleNiche = c(sampleNiche, nicheP)
  }
}
sample = cbind(sampleTemp, sampleRain)
sampleP = exp(-0.5*mahalanobis(sample, means, sigma))

# Plot fundamental niche with sample
par(mar=c(3,3.5,1,5), mgp=c(1.5,0.5,0), cex=1, tcl=-0.25)
image(tempES, rainES, niche, 
      breaks = breaks, col=cols, 
      bty="n", xaxs="r", yaxs="r",
      xlab=expression(paste("Temperature (", degree, "C)")), ylab="", las=1,
      cex.axis = 1, cex.lab=1)
mtext("Rainfall (mm)", side=2, cex=1, line=2)
image.plot(tempES, rainES, niche,
           breaks=breaks, lab.breaks=c("0.0","0.2","0.4","0.6","0.8","1.0"), col=cols,
           legend.lab="Fundamental niche", legend.shrink=1,
           legend.mar=12, legend.line=2.5,
           legend.only=TRUE, graphics.reset = TRUE)
points(sample, pch=1, lwd=0.5)
mtext("(b)", at=200, side=2, cex=1, las=1, line=1.5)

# (c) -----------------------------------------------------------------------

par(mar=c(3,3.5,1,5), mgp=c(1.5,0.5,0), cex=1, tcl=-0.25)

# Calculate the Mahalanobis distances for the sample points
means = colMeans(sample)
cmtrx = cov(sample)
D2xy = mahalanobis(sample, means, cmtrx)
# Calculate the Mahalanobis distances for the environmental space
D2gd = mahalanobis(grid, means, cmtrx)
D2gd = matrix(D2gd, nrow=dim) # reform grid xy locations into a matrix

# Plot D2
cols = brewer.pal(8, "YlOrBr")[4:8]
breaks = c(1,2,4,8,16)
contour(tempES, rainES, D2gd, bty="n",
        xlab=expression(paste("Temperature (", degree, "C)")), ylab="", las=1,
        levels = breaks, col=cols)
mtext("Rainfall (mm)", side=2, cex=1, line=2)
image.plot(tempES, rainES, D2gd,
           breaks=c(0,breaks), lab.breaks=c(0,breaks),
           col=cols,
           legend.lab="",
           legend.shrink=1, legend.cex=1, cex=1,
           legend.mar=12, legend.line=1.5,
           legend.only=TRUE,
           graphics.reset = TRUE)
mtext(expression(italic(D^2)), side=4, line=1.5, las=1)
points(sample, pch=21, bg=cols[cut(D2xy, breaks=c(0,breaks), 
       labels=c(1,2,3,4,5))], col="black", cex=1, lwd=0.5)
mtext("(c)", at=200, side=2, cex=1, las=1, line=1.5)

# (d) -----------------------------------------------------------------------

par(mar=c(3,3.5,1,5), mgp=c(1.5,0.5,0), cex=1, tcl=-0.25, xpd = NA)

# Plot Mahalanobis distances against niche suitability
plot(D2xy, sampleP/max(sampleP), pch=21, las=1, bty="n", lwd=0.5, cex=0.75,
     xlab=expression(italic(D^2)), ylab="",
     xlim=c(0,12))
mtext("Fundamental niche", side=2, cex=1, line=2)
px = seq(0,12,0.1)
cols = c(rgb(230,159,0,max=255),
         rgb(86,180,233,max=255),
         rgb(0,158,115,max=255),
         rgb(0,114,178,max=255),
         rgb(240,228,66,max=255))
lines(px, 1-pchisq(px, df=1), col=cols[1], lwd=2)
lines(px, 1-pchisq(px, df=2), col=cols[2], lwd=2)
lines(px, 1-pchisq(px, df=3), col=cols[3], lwd=2)
lines(px, 1-pchisq(px, df=4), col=cols[4], lwd=2)
lines(px, 1-pchisq(px, df=8), col=cols[5], lwd=2)
text(13.5, 0.9, expression(italic(F[chi[n]^2]^-1)))
legend(11, 0.9,
       legend=c(expression(italic(n==1)),
                expression(italic(n==2)),
                expression(italic(n==3)),
                expression(italic(n==4)),
                expression(italic(n==8))),
       col=cols, lty="solid", lwd=2, bty="n")
mtext("(d)", at=1, side=2, cex=1, las=1, line=2)

# (e) -----------------------------------------------------------------------

# Plot Mahalanobis probabilities against niche suitability, df = n
D2p = 1 - pchisq(D2xy, df=2)
plot(sampleNiche, D2p, pch=21, las=1, bty="n", lwd=0.5, cex=0.75,
     xlab="Fundamental niche", ylab="",
     xlim=c(0,1), ylim=c(0,1))
mtext(expression(italic(P(chi[2]^2 > D^2))), side=2, cex=1, line=1.8)
lines(c(0,1), c(0,1), col="red")
text(1.1, 1, expression(italic(x==y)), col="red")
mtext("(e)", at=1, side=2, cex=1, las=1, line=2)

# (f) -----------------------------------------------------------------------

# Plot Mahalanobis probabilities against niche suitability, df = n - 1
D2p = 1 - pchisq(D2xy, df=1)
plot(sampleNiche, D2p, pch=21, las=1, bty="n", lwd=0.5, cex=0.75,
     xlab="Fundamental niche", ylab="",
     xlim=c(0,1), ylim=c(0,1))
mtext(expression(italic(P(chi[1]^2 > D^2))), side=2, cex=1, line=1.8)
lines(c(0,1), c(0,1), col="red")
text(1.1, 1, expression(italic(x==y)), col="red")
mtext("(f)", at=1, side=2, cex=1, las=1, line=2)

#----------------------------------------------------------------------------

dev.off()
embed_fonts("figure3.pdf", outfile="figure3.pdf")

#----------------------------------------------------------------------------
